# Supplementary material for: Association between the 20-minute whole blood clotting test and fibrinogen concentrations in green pit viper envenomations in Bangkok
Source: PLoS Negl Trop Dis. 2026 Mar 16;20(3):e0014121. doi: 10.1371/journal.pntd.0014121 (PMC13004501; doi:10.1371/journal.pntd.0014121)
Supplement: S2 Table — (XLSX) [file pntd.0014121.s004.xlsx]

## Sheet: Sheet1
case	HN	AGE	SEX	U/D	drug	PLACE		DATE	TIME	MINUTE	TOTAL M	DATE ER	TIME ER	MINUTE	TOTAL M	DIFF	BITTEN AREA	systemic effect				antivenom
1	30733/51	63	male	HT		อาณาบริเวณบ้าน	เขียวหางไหม้ เอางูมา	2565-09-24	19	30	1170	2565-09-24	19	42	1182	12	rt foot	0	0	0	0	0
2	19137/57	80	male	BPH, DLP		อาณาบริเวณบ้าน	เขียวไม่เห็นหาง fang	2565-10-05	6	30	390	2565-10-05	6	40	400	10	rt index	0	0	0	0	0
3	40128/65	37	male	no		อาณาบริเวณบ้าน	เขียวหางไหม้ เห็น	2565-10-04	22		1320	2565-10-04	23		1380	60	rt thumb	0	0	0	0	0
4	52967/51	72	female	HT, DLP		ในบ้าน	เขียวหางไหม้ รูป	2565-10-08	1		60	2565-10-08	8	47	527	467	lt ring finger	0	0	0	0	1	96hr	0	low platelet
5	13111/57	45	male	no		นอกบ้าน	เขียวหางไหม้ เห็น	2565-10-09	15	30	930	2565-10-09	16	10	970	40	rt little finger	0	0	0	0	0
6	40880/65	46	male	no		นอกบ้าน	เขียวหางไหม้ เห็น	2565-10-11	0	30	30	2565-10-11	1	20	80	50	rt hand	0	0	0	0	0
7	45614/50	68	female	no		ในบ้าน	เขียวหางไหม้ เอางูมา	2565-10-17	20	10	1210	2565-10-17	21	14	1274	64	rt foot	0	0	0	0	1	5hr	0	vct > 20
8	19379/52	61	female	no		อาณาบริเวณบ้าน	เขียวหางไหม้ เห็น	2565-10-24	21	30	1290	2565-10-25	25	43	1543	253	rt foot	0	0	0	0	0
9	41547/53	63	male	no		อาณาบริเวณบ้าน	เขียวหางไหม้ เอางูมา	2565-11-05	3	30	210	2565-11-05	4	12	252	42	rt toe	0	0	0	0	0
10	59491/50	50	male	HT, DLP, IHD	on ticagrelor	อาณาบริเวณบ้าน	เขียวหางไหม้ เห็น	2565-11-16	10	50	650	2565-11-16	11	10	670	20	lt hand	0	0	0	0	0
11	37835/55	65	male	DM, HT, old CVA	on asa	อาณาบริเวณบ้าน	เขียวหางไหม้ รูป	2565-11-21	20	5	1205	2565-11-21	20	45	1245	40	lt foot	0	0	0	0	0
12	16111/49	49	male	no		ในบ้าน	เขียวไม่เห็นหาง fang	2565-12-28	8	30	510	2565-12-28	8	40	520	10	rt hand	0	0	0	0	0
13	50582/39	78	female	DM, HT DLP		อาณาบริเวณบ้าน	เขียวไม่เห็นหาง บวม	2566-01-13	17		1020	2566-01-15	56	13	3373	2353	rt foot	0	0	0	0	1	40hr	0	low fibrinogen
14	652/64	54	female	b20		อาณาบริเวณบ้าน	เขียวหางไหม้ เอางูมา	2566-01-23	16		960	2566-01-23	16	30	990	30	rt ring finer	0	0	0	0	0
15	14182/39	86	male	DM, HT, CKD4, BPH	on cilostazol	อาณาบริเวณบ้าน	เขียวหางไหม้ เห็น	2566-01-26	16		960	2566-01-26	16	55	1015	55	rt hand	0	0	0	0	0
16	43384/65	76	male	HT, GOUT	on asa	อาณาบริเวณบ้าน	เขียวไม่เห็นหาง fang	2566-02-11	5	30	330	2566-02-11	7	20	440	110	rt index	0	0	0	0	0
17	1194/65	66	female	DM, CA ovary		อาณาบริเวณบ้าน	เขียวหางไหม้ เห็น	2566-03-12	10		600	2566-03-12	11	10	670	70	rt hand	0	0	0	0	0
18	12440/60	70	female	no		อาณาบริเวณบ้าน	เขียวหางไหม้ เอางูมา	2566-03-16	6	10	370	2566-03-16	6	35	395	25	lt hand	0	0	0	0	0
19	19740/66	23	male	no		นอกบ้าน	เขียวหางไหม้ รูป	2566-05-04	18	50	1130	2566-05-04	23	11	1391	261	lt toe	0	0	0	0	0
20	29545/38	51	male	no		อาณาบริเวณบ้าน	เขียวไม่เห็นหาง fang	2566-05-24	6		360	2566-05-24	6	45	405	45	rt ring finger	0	0	0	0	0
21	24862/66	59	male	no		อาณาบริเวณบ้าน	เขียวหางไหม้ เห็น	2566-05-30	20		1200	2566-05-30	21	25	1285	85	rt foot	0	0	0	0	0
22	1770/59	24	male	no		อาณาบริเวณบ้าน	เขียวไม่เห็นหาง fang	2566-06-06	22		1320	2566-06-06	23	6	1386	66	rt toe	0	0	0	0	0
23	27132/66	44	male	HT		อาณาบริเวณบ้าน	เขียวหางไหม้ รูป	2566-06-10	21		1260	2566-06-10	23	40	1420	160	lt toe	0	0	0	0	0
24	29105/66	79	female	no		อาณาบริเวณบ้าน	เขียวหางไหม้ เห็น	2566-06-22	9		540	2566-06-22	9	50	590	50	rt middle finger	0	0	0	0	1	96hr	0	low fibrinogen
25	65069/52	63	female	no		อาณาบริเวณบ้าน	เขียวหางไหม้ เห็น	2566-07-02	11		660	2566-07-02	13	30	810	150	rt middle finger	0	0	0	0	0
26	32679/66	60	male	no		ในบ้าน	เขียวหางไหม้ เห็น	2566-07-10	21		1260	2566-07-10	22	45	1365	105	both hand	0	0	0	0	1	5hr	1	impending compartment RT	anaphylaxis: wheezing+flushing
27	21342/66	51	male	no		นอกบ้าน	เขียวหางไหม้ เห็น	2566-07-14	11		660	2566-07-14	12	15	735	75	lt little finger	0	0	0	0	0
28	1027/65	61	female	HT, B20		นอกบ้าน	เขียวหางไหม้ เห็น	2566-07-23	22	15	1335	2566-07-24	29	45	1785	450	rt foot	0	0	0	0	1	8hr	0
29	45785/48	53	female	no		นอกบ้าน	เขียวหางไหม้ เห็น	2566-07-25	6	30	390	2566-07-25	7	35	455	65	rt index	0	0	0	0	0
30	36238/55	52	male	no		อาณาบริเวณบ้าน	เขียวหางไหม้ เห็น	2566-08-27	8	35	515	2566-08-27	9	25	565	50	lt index	0	0	0	0	0
31	30687/47	53	female	HT, DM		อาณาบริเวณบ้าน	เขียวหางไหม้ เอางูมา	2566-09-03	17		1020	2566-09-03	18	10	1090	70	lt toe	0	0	0	0	0
32	45349/63	59	female	HT		นอกบ้าน	เขียวไม่เห็นหาง fang	2566-09-16	20		1200	2566-09-16	20	40	1240	40	rt foot	0	0	0	0	0
33	74921/40	78	male	HT, DM, DLP	on cilostazol	อาณาบริเวณบ้าน	เขียวไม่เห็นหาง fang	2566-09-18	19		1140	2566-09-18	19	30	1170	30	lt toe	0	0	0	0	0
34	2327/64	79	male	no		ในบ้าน	เขียวหางไหม้ เอางูมา	2566-10-01	4		240	2566-10-01	5		300	60	lt foot	0	0	0	0	1	48hr	0	low fibrinogen
35	36846/55	37	male	no		ในบ้าน	เขียวหางไหม้ เอางูมา	2566-10-01	4		240	2566-10-02	36	25	2185	1945	rt foot	0	0	0	0	0
36	96603/64	44	female	no		อาณาบริเวณบ้าน	เขียวหางไหม้ เอางูมา	2566-10-01	22	30	1350	2566-10-01	23		1380	30	lt ring finger	0	0	0	0	0
38	72755/42	41	female	no		นอกบ้าน	เขียวไม่เห็นหาง fang	2566-11-08	2	25	145	2566-11-08	2	45	165	20	lt foot	0	0	0	0	1	72hr	0	low fibrinogen
39	39006/48	67	female	no		ในบ้าน	เขียวหางไหม้ เห็น	2566-11-13	21		1260	2566-11-13	21	30	1290	30	rt foot	0	0	0	0	0
40	54566/66	40	male	no		นอกบ้าน	เขียวหางไหม้ เอางูมา	2566-11-17	3	30	210	2566-11-17	4	10	250	40	lt foot	0	0	0	0	1	24hr	0	low fibrinogen
			male			ในบ้าน											foot
			23			7											13
			female			อาณาบริเวณบ้าน											toe
			16			23											6
						นอกบ้าน											finger
						9											13
																	hand
																	7
																																				comment
																																				debride+augmentin iv+admit
																																				augmentin iv
																																				consult ortho คิดถึง wound contusion, no ATB

## Sheet: Sheet2
case	EDEMA GRADE							PAIN SCORE								SIGN OF INFECTION							BT				PR				RR				BP
	AT VISIT	24HR	48HR	72HR	MAX			AT VISIT	24HR	48HR	72HR	MAX			AT VISIT	24HR	48HR	72HR			AT VISIT	24HR	48HR	72HR	AT VISIT	24HR	48HR	72HR	AT VISIT	24HR	48HR	72HR	AT VISIT	24HR	48HR	72HR
1	1	1	1	0	1			1	2	0	0	2			0	0	0	0			36	36.5	37	35.8	116	94	102	88	20	18	18	20	163/87	133/74	139/69	147/89
2	4	3	3	1	4			0	0	0	0	0			0	0	0	0			36.2	36	36	36.6	63	70	70	66	18	18	18	18	157/78	116/64	134/72	138/71
3	0	1	0	0	1			0	-	0	0	0			0	0	0	0			36.8	37	36.5	35.9	118	101	90	90	18	16	18	18	141/103	141/95	132/80	124/73
4	4	5	5	5	5			5	0	1	0	5			0	0	0	0			36.5	36.1	36.5	36.1	71	74	67	66	20	20	18	20	173/93	118/75	138/81	111/70
5	3	3			3			5	1			5			0	3.2					36.3	36.5			80	80			18	18			139/93	116/80
6	5	4	5	3	5			3	5	2	0	5			0	0	0	0			36.9	36.7	36.2	36	92	74	90	88	18	18	20	20	104/68	109/68	108/71	117/67
7	3	3	3	3	3			0	6	3	2	6			0	0	0	0			36.5	36.8	36.5	36.5	77	70	79	70	20	18	18	18	128/88	123/81	117/67	114/72
8	2	3	1	1	3			-	0	5	0	5			0	0	0	0			36	36.8	36.5	36	69	77	68	72	18	20	18	20	150/83	113/70	114/70	112/72
9	3	3	3	1	3			0	0	0	0	0			0	0	0	0			36.9	37	36.2	35.9	102	70	60	90	18	18	18	18	171/100	138/85	119/78	175/87
10	4	5	5	5	5			0	0	0	0	0			0	3.1	0	0			36.1	36	36	36.3	74	78	68	62	22	20	18	18	131/83	108/77	119/80	123/78
11	2	3	2	1	3			0	0	0	0	0			0	0	0	0			36.5	36.2	36.5	36	80	72	68	80	18	20	18	20	230/110	193/99	172/85	122/64
12	4	5	5	1	5			7	2	0	0	7			0	0	0	0			35.2	36	36.3	36.4	68	76	81	72	20	18	18	20	149/115	110/80	138/98	142/100
13	4	2	-	-	4			0	-	-	-	0			3.2	3.2	-	-			37	36.3	-	-	95	80	-	-	18	18	-	-	154/61	126/81	-	-
14	3	5	5	4	5			6	5	0	0	6			0	3.1	4	4			37	37	37	36.1	94	90	87	81	18	18	20	18	171/103	160/90	128/87	127/73
15	2	3	3	3	3			8	0	0	0	8			0	0	0	0			36.9	36.4	37	36	74	70	65	70	20	18	20	20	172/68	158/90	141/57	151/66
16	2	4	4	4	4			7	3	-	0	7			0	0	0	0			36.2	36.2	36.6	36	60	69	62	68	18	18	18	20	150/80	160/80	120/60	138/69
17	1	-	-	-	1			-	-	-	-	0			0	-	-	-			37	-	-	-	70	-	-	-	20	-	-	-	170/79	-	-	-
18	3	2	1	1	3			6	-	-	0	6			0	0	0	0			36	36.5	37.5	36	78	74	80	70	18	18	18	20	162/92	113/70	119/68	113/71
19	1	1	1	1	1			-	0	2	0	2			0	0	0	0			36	37	36.2	36.2	84	72	75	100	18	18	18	18	159/93	141/82	137/81	132/84
20	1	1	1	-	1			5	3	0	-	5			0	0	0	-			36	37	36	-	80	82	80	-	18	18	18		159/97	123/75	125/78	-
21	1	1	2	1	2			6	0	0	0	6			0	0	0	0			36.9	36.4	36.2	36.8	70	73	73	98	20	18	18	18	141/93	119/73	143/89	112/69
22	1	-	-	-	1			5	-	-	-	5			0	-	-	-			36	-	-	-	87	-	-	-	20	-	-	-	123/87	-	-	-
23	4	1	1	1	4			8	1	0	0	8			0	0	0	0			36.9	36.7	36.8	36.6	95	76	82	90	20	18	18	18	139/94	136/100	142/92	130/80
24	3	4	4	4	4			4	2	1	0	4			0	0	0	0			36	36.2	36.6	37.4	92	92	100	80	20	20	20	18	131/77	135/87	142/73	149/76
25	1	1	1	0	1			0	0	0	0	0			0	0	0	0			36.2	36.8	36.5	36	90	85	80	76	18	20	18	18	128/59	106/57	107/58	110/58
26	7	-	-	-	7			7	-	-	-	7			0	-	-	-			36	-	-	-	84	-	-	-	20	-	-	-	144/72	-	-	-
27	3	-	-	-	3			0	-	-	-	0			0	-	-	-			37	-	-	-	79	-	-	-	18	-	-	-	132/91	-	-	-
28	3	-	-	-	3			3	-	-	-	3			0	-	-	-			36.9	-	-	-	90	-	-	-	18	-	-	-	179/105	-	-	-
29	1	1	1	1	1			6	0	0	0	6			0	0	0	0			37.3	36.6	36.2	36.8	96	82	80	82	18	20	18	18	200/120	171/115	126/85	157/95
30	2	2	1	1	2			2	1	0	0	2			0	0	0	0			36.8	36	36.7	36	88	94	88	94	18	18	20	18	113/87	110/71	113/63	114/75
31	3	3	3	3	3			5	5	2	0	5			0	0	0	0			36.9	36	36	36.8	87	62	70	77	20	20	16	18	176/105	113/73	140/76	123/66
32	1	1	2	2	2			5	1	0	3	5			0	0	0	0			37	36.6	36.4	36.9	72	67	60	68	20	18	18	18	152/93	153/75	110/68	120/74
33	3	2	2	1	3			2	0	0	0	2			0	0	0	0			36.9	-	36.7	36.9	100	108	100	97	20	20	20	20	137/83	113/61	104/60	122/74
34	1	1	1	-	1			2	2	-	-	2			0	0	0	-			36.7	36.3	36.1	-	72	70	66	-	20	18	20	-	170/87	125/72	153/87	-
35	5	-	5	5	5			7	-	0	0	7			0	-	0	0			36	-	36.7	37	76	-	80	94	18	-	18	18	132/98	-	145/98	120/84
36	4	2	2	2	4			10	3	2	1	10			0	0	0	0			37.3	37.9	37.5	37.2	89	90	80	86	20	20	18	20	116/83	126/79	123/76	98/66
38	2	3	3	3	3			8	4	2	3	8			0	0	0	0			36	37	37	36.3	118	88	62	70	20	18	18	20	134/98	95/67	117/72	94/57
39	1	-	-	-	1			3	-	-	-	3			0	-	-	-			36.4	-	-	-	87	-	-	-	18	-	-	-	133/72	-	-	-
40	1	3	2		3			6	0	6		6			0	0	0				36.7	36.6	36.3		116	103	80		20	18	20		132/104	118/80	130/84
EDEMA							PAIN
0	1				0		0	9				9
1	12				10		1	1				0
2	6				3		2	3				5
3	10				13		3	3				2
4	7				6		4	1				1
5	2				6		5	6				8
6	0				0		6	5				6
7	1				1		7	4				4
	39				39		8	3				3
							9	0				0
							10	1				1
								36				39

## Sheet: summary
Demographic data	n	%
Age (year)
Sex
- Male	23	0.589744
- Female	16	0.410256
Bite site, n (%)
Finger	13	0.333333
Hand	7	0.179487
Arm	0	0
Toe	6	0.153846
Foot	13	0.333333
Leg	0	0
Grade of edema at ED visit (grade 0-7)
Grade 0: no edema	1	0.025641
Grade 1: local edema	12	0.307692
Grade 2: up to one articulation	6	0.153846
Grade 3: above one articulation	10	0.25641
Grade 4: up to two articulation	7	0.179487
Grade 5: above two articulation	2	0.0512821
Grade 6: impending compartment syndrome	1	0.025641
Grade 7: compartment	0	0
อาการแสดงเฉพาะที่ (other local effects)		0
1.จุดจ้ำเลือด (ecchymosis)	0	0
2.ตุ่มน้ำใส (blister)	0	0
3.เนื้อตาย (necrosis)	0	0
4.การติดเชื้อ (infection)	4	0.102564
อาการแสดงตามระบบร่างกาย (systemic effect)	0	0
1.เลือดออกผิดปกติ (abnormal bleeding)	0	0
2.อาการแพ้รุนแรง (anaphylaxis)	1	0.025641
ได้รับเซรุ่มต้านพิษงู (antivenom)	9	0.230769
* Show frequency for categorical data (%)
* Show mean (SD) or median (IQR) for continuous data
