# Supplementary material for: Association between the 20-minute whole blood clotting test and fibrinogen concentrations in green pit viper envenomations in Bangkok
Source: PLoS Negl Trop Dis. 2026 Mar 16;20(3):e0014121. doi: 10.1371/journal.pntd.0014121 (PMC13004501; doi:10.1371/journal.pntd.0014121)
Supplement: S3 Table — (XLSX) [file pntd.0014121.s005.xlsx]

## Sheet: Sheet1
	20WBCT final	fibrinogen	VCT	TT	PT	INR	PTT	PLT	d-dimer				20WBCT md	20WBCT supa	20WBCT aj top
1-2hr	C	263.2	12	15	11.8	0.99	24.8	174000	0.56				C	C
1-5hr	PL	267.5	15	14.7	11.9	1	25.3	191000	1.74				PL	PL
1-24hr	C	277.5	15	14.7	11.3	0.95	24.6	200000	10.41				C	C
1-48hr	PL	258.9	11	14.9	11.5	0.96	24.7	183000	5.01				PL	PL
2-2hr	C	243.3	10.5	14.6	11.1	0.93	25.3	217000	1.35				C	C
2-5hr	C	198	14.5	14.9	11.5	0.96	24.6	204000	1.85				C	C
2-24hr	PL	152.8	17	15.8	11.8	0.99	23.3	194000	2.94				PL	PL
2-48hr	C	166.6	14	15.7	11.9	1	23.5	176000	2.21				C	C
2-72hr	PL	168.1	17	15.2	11.2	0.94	23.2	188000	1.74				PL	PL
3-5hr	PL	208.4	13.5	16.4	12.7	1.07	23.8	245000	0.19				PL	PL
3-24hr	PL	250.3	17.5	15.8	12.4	1.05	24.8	263000	0.2				PL	PL
3-48hr	PL	216.9	18	16.2	12.2	1.03	25.3	263000	0.13				PL	PL
3-72hr	PS	235.3	21	15.9	11.9	1	24.3	257000	0.13				PS	PS
4-8hr	PL	258.6	12	16.5	11.5	0.96	27.1	129000	2.3				PL	PL
4-13hr	PL	340.9	14	16.2	11.5	0.96	27.9	132000	2.18				PL	PL
4-24hr	PL	340.9	14	15.4	11.9	1	25.3	168000	3.37				PL	PL
4-48hr	PL	345.3	13.5	15	11.9	1	24.6	155000	5.13				PL	PL
4-72hr	C	358.5	14	15	11.3	0.95	25.7	100000	4.13				C	C
4-96hr	PL	329.5	16.5	14.9	11.4	0.95	25.4	92000	3.49				PL	PL
4-96+6	PL	332.7	19.5	15.2	11.4	0.95	24.5	129000	4.06				PL	PL
4-96+12	PS	367.9	12.5	15.3	11.7	0.98	25.8	104000	3.6				PS	PS
4-7day	C	340.9	10.5	15.3	11.4	0.95	26.3	201000	3.94				C	C
5-24hr	PL	296.4	12	14.3	11.5	0.96	24.6	271000	0.94				PL	PL
5-48hr	C	329.5	12	14.1	11.6	0.97	24.3	265000	1.33				C	C
5-72hr	PL	303.1	16	14.7	11.6	0.97	24.6	251000	1.33				PL	PS	PL
6-2hr	C	205.7	11	15.5	12	1.01	21.4	274000	0.13				C	C
6-5hr	PL	223	10	15.1	12.2	1.03	21.8	283000	0.97				PL	PL
6-24hr	PL	184.5	9	15.5	12.6	1.06	23.6	253000	4.07				PL	PL
6-48hr	PS	226.1	22	15.1	11.6	0.97	23.2	260000	4.08				PS	PS
6-72hr	PL	201.5	9	15.3	12.3	1.04	24.1	269000	1.75				PL	PL
7-5hr	C	267.4	20.5	15.4	11.6	0.97	23.8	246000	5.1				PL	C	C
7-5+6	PS	322.1	17	15.1	11.7	0.98	22.6	238000	15.3				PL	PS	PS
7-48hr	PS	371.7	18	15	11.5	0.96	21.9	212000	10.93				PL	PS	PS
7-72hr	PL	349.5	18.5	15.1	11.8	0.99	22.6	215000	4.3				PL	PL
8-5hr	C	232.7	13	15.1	11.4	0.95	29.7	265000	2.69				PL	C	C
8-24hr	PL	272	16	14.9	11.6	0.97	28.4	248000	7.05				PL	PL
8-48hr	PS	243.3	14.5	14.8	11.9	1	28.9	229000	3.08				PS	PL	PS
8-72hr	PL	258.6	12.5	15	11.6	0.97	29	250000	2.02				PL	PL
9-2hr	C	203.1	12	15	11.8	0.99	24.2	191000	1.02				PL	C	C
9-5hr	PL	126.2	14	17.2	11.9	1	24.4	197000	1.81				PL	PS	PL
9-24hr	PL	99.7	10.5	18	12.1	1.02	23.1	199000	1.61				PL	PL
9-24+6	PL	106.5	18.5	17.8	11.5	0.96	23.4	209000	1.33				PL	PL
9-48hr	PL	118.6	17	17.2	12.2	1.03	23.6	205000	1.3				PL	PL
9-72hr	C	145.3	9.5	16.7	12	1.01	23.9	208000	0.93				C	C
10-5hr	PL	208.4	13	15.9	11.5	0.96	23.5	260000	2.35				PL	PL
10-24hr	PL	203.1	11	15.1	11.1	0.93	21.7	243000	11.9				PL	PS	PL
10-48hr	C	215.6	15	15	11.6	0.97	22	224000	5.88				C	C
10-72hr	PL	232.7	12	14.9	11.6	0.97	21.9	225000	3.85				PL	PL
11-2hr	PL	337.2	20.5	15	11.4	0.95	28.2	241000	2.66				PL	PL
11-5hr	C	337.2	15.5	14.3	11.4	0.95	25	247000	3.35				C	C
11-24hr	C	267.5	17	14.7	11.9	1	28.7	227000	8.07				C	C
11-48hr	C	315.7	17	15.1	11.7	0.98	29.2	213000	7.64				C	C
11-72hr	PL	338.9	13	15.1	11	0.97	28.9	211000	4.32				PL	PL
12-2hr	PL	191.8	12	16	10.6	0.94	24.5	190000	1.14				PL	PL
12-5hr	PL	205.2	19	15.7	10.9	0.96	23.8	195000	1.81				PL	PS	PL
12-24hr	PL	224	10	15.4	10.4	0.92	23.3	195000	3.73				PL	PL
12-48hr	PL	220.3	9	15.8	10.4	0.92	22.8	191000	3.68				PL	PL
12-72hr	C	220	11	15.6	10.6	0.94	22.8	198000	3.89				C	C
13-40hr	C	82.9	14	18.2	12.7	1.13	23.2	122000	19.01				C	C
13-40+6	C	93.7	15	17.3	12.6	1.12	22.3	130000	3.31				PL	C	C
13-40+12	PL	107.8	11	17.6	12.9	1.15	21.6	130000	2.96				PL	PL
13-40+24	PL	128.8	13	16.1	12.2	1.08	19.6	131000	3.46				PL	C	PL
13-40+30	C	137.8	13.5	16.5	12	1.07	22.2	140000	3.51				PL	C	C
14-2hr	C	272	12	15.2	11.6	1.03	26.1	230000	1.07				C	C
14-5hr	PL	191.8	13	16.8	12.1	1.07	27.1	246000	1.44				PL	PL
14-12hr	C	162.8	11	17.8	12.2	1.08	25.9	228000	1.21				C	C
14-18hr	PL	167.1	9	17	12.1	1.07	25.2	219000	0.95				PL	PL
14-24hr	C	183	7	16.7	11.6	1.03	24.5	247000	0.98				C	C
14-48hr	C	281.8	8	15.5	11.3	1	24.6	243000	3.41				C	C
14-72hr	PL	232.4	14	15.5	11.5	1.02	24.6	207000	5.19				PL	PL
15-2hr	C	331.7	12.5	15.7	11.9	1.06	25	280000	1.33				C	C
15-5hr	PL	338.9	16	15.4	11.9	1.06	25.5	304000	2.91				PL	PL
15-24hr	C	342.8	12	16	12	1.07	24.2	295000	4.11				PL	C	C
15-48hr	C	282.3	15	16.4	12.2	1.08	24.7	272000	4.34				C	C
15-72hr	PL	309.6	15	16.2	11.9	1.06	24.6	276000	3				PL	PL
16-2hr	C	212.4	7	15.2	11.7	1.04	28.5	203000	2.13				C	C
16-24hr	PL	210	15	15.8	11.8	1.05	25.9	216000	2.79				PL	PL
16-48hr	PL	261.1	12	15	11.8	1.05	26.8	199000	3.67				PL	PL
17-2hr	C	309.6	10	15.8	11.3	1	30.3	212000	0.62				C	C
17-5hr	PL	331.7	14.5	16	11.8	1.05	31.4	207000	1.24				PL	PL
18-2hr	PL	324.7	17	16.6	11	0.97	26.1	402000	0.44				PL	PL
18-24hr	C	272	12	16.4	11.6	1.03	24	387000	6.89				C	C
18-48hr	C	236.8	14	16.7	11.2	0.99	23.5	388000	3.2				C	C
18-72hr	PL	262	11.5	16.9	11.1	0.98	24	371000	2.14				PL	PL
19-5hr	PL	164.6	12.5	15.3	12.2	0.97	26.8	287000	1.04				PL	PL
19-24hr	PL	194.6	10	15.4	12.1	0.97	26.4	288000	1.17				PL	PL
19-48hr	PL	153.3	14	15.8	11.5	0.91	26.8	309000	0.74				PL	PL
19-72hr	C	203.6	9	16.3	11.8	0.94	26.9	322000	0.46				C	C
20-2hr	PL	203.4	10	15.7	11.8	0.94	23.6	221000	0.44				PL	PL
20-5hr	PS	167.8	12	16.4	12.2	0.97	24.6	242000	0.86				PS	PS
20-13hr	PL	166	11.5	17.4	12.2	0.97	24.8	253000	1.18				PL	PL
20-24hr	PL	167.9	13.5	16.9	12.5	0.99	25.4	224000	0.98				PL	PL
21-2hr		222.4	12	16.3	13	1.03	26	133000	0.94
21-5hr	PS	225.6	15	16.1	13	1.03	25.8	143000	0.83				PS	PS
21-48hr	PL	247	20	15.8	12.4	0.98	25.3	146000	1.23				PL	PL
22-2hr	PL	189.2	13.5	17.6	11.3	0.89	27.5	289000	0.16				PL	PL
22-5hr	PL	222.4	16.5	16.8	11.8	0.93	27.9	297000	0.34				PL	PL
23-5hr	C	216.2	10	15.6	12.6	1	24.5	222000	1.34				C	C
23-72hr	PL	268.2	17	15.2	11.8	0.93	26.9	208000	0.28				PL	PL
24-2hr	PL	272.9	17	16.2	12.2	0.97	27.1	187000	1.14				PL	PL
24-5hr	C	311.7	13	15.9	11.9	0.94	28.3	211000	2.19				C	C
24-24hr	PS	290.4	13.5	15.9	12.8	1.02	27	210000	9.76				PS	PS
24-48hr	PS	200	13.5	16.7	12.9	1.03	25.1	193000	4.16				PS	PL	PS
24-72hr		128.7	15	18.7	12.8	1.02	25.1	169000	4.16
24-96hr	PL	83.3	14	20	12.8	1.02	24.5	168000	2.7				PS	PL	PL
24-96+6	PL	93.9	17	20	13	1.03	26.1	180000	2.17				PL	PL
24-96+12	C	96.3	8	18.5	11.7	0.92	20.6	169000	1.73				C	C
24-96+18	PL	126.5	12.5	19	12.4	0.98	25	193000	1.96				PL	PL
24-96+24	PL	126.5	14.5	18.6	12	0.95	24.3	187000	1.75				PL	PL
24-96+30	C	130.2	13	18.1	11.5	0.91	24.4	199000	1.62				C	C
24-96+42	PL	176.8	19	17.2	11.7	0.92	24.8	209000	1.61				PL	PL
24-96+66	PS	216.2	16	16.4	12.4	0.98	24.6	185000	0.98				PL	PS	PS
25-2hr	C	349.7		16	12.4	0.98	27.7	323000	0.36				C	C
25-5hr	C	323.5	12.5	15.8	12.7	1.01	27.8	287000	0.33				C	C
25-24hr	PL	311.7	15.5	15.9	12.5	0.99	27.3	297000	0.36				PL	PL
25-48hr	PL	310.3	17	16.2	12.2	0.97	27.1	298000	0.34				PL	PL
25-72hr	PL	311.7	22	16.1	12.5	0.99	27.5	308000	0.35				PL	PL
26-5hr	C	158.7	15	16.6	12.9	1.03	27.3	367000	7.05				C	C
26-5+6	C	138.8	10.5	18.6	13.4	1.07	28	391000	4.11				PL	C	C
26-5+14	PL	155.8	13.5	18	13.1	1.04	25.9	400000	8.89				PL	PL
26-5+38	PL	290.4	11.5	16.4	12.1	0.96	25.7	403000					PL	PS	PL
26-5+62	PL	358.3	21	15.2	12.7	1.01	27.6	413000	3.61				PL	PL
27-2hr	C	255	15	15.5	12.5	0.99	24	286000	0.15				C	C
27-5hr	PL	311.7	19	15.5	12.5	0.99	23.9	282000	0.13				PL	PL
28-8hr	U	0	30	30.8	18.6	1.51	24.8	167000	22.92				U	U
28-8+6	U	41	30	24.4	18	1.46	22.7	70000	11.66				U	U
28-8+6+6	U	82.9	23	20.1	16.2	1.31	22.9	55000	2.62				PL	PS	U
28-8+6+6+6	PL	112.9	19	18.3	16.7	1.35	22.5	57000	2.32				PL	PL
28-8+6+6+12	PL	133	15.5	17.1	16.2	1.31	21.9	53000	1.87				PL	PL
28-8+6+6+18	C	135.8	17	17.1	16	1.29	22	61000	1.74				C	C
28-8+6+6+30	PL	167.8	19	16.3	15.1	1.21	22.3	80000	1.02				PL	PL
28-8+6+6+54	PL	207.4	14.5	16.2	14.8	1.19	22.2	93000	0.59				PL	PL
28-8+6+6+78	PL	226.6	11	15.8	15	1.2	21.3	128000	0.53				PL	PL
29-2hr	PL	306.1	16	16	12.5	0.99	21.9	191000	0.39				PL	PL
29-5hr	PL	290.4	18	15.9	12.9	1.03	21.9	190000	0.66				PL	PL
29-24hr	PL	322.8	12	16	12	0.95	21.9	207000	0.42				PL	PL
29-48hr	PL	306.1	13	16	12.4	0.98	22.2	179000	0.27				PL	PL
29-72hr	C	310.3	12	16.1	12.2	0.97	22.2	202000	0.23				C	C
30-2hr	PL	336.1	15.5	15.4	12.1	0.96	23.5	220000	0.11				PL	PL
30-5hr	U	310.3	17	15.6	12.3	0.97	23.2	211000	0.09				PL	PS	U
30-24hr	PL	298.7	10	15.6	12.1	0.96	24	217000	0.11				PL	C	PL
31-2hr	C	350.7	16	15.5	12.2	0.97	25.3	257000	0.62				C	C
31-5hr	C	366.3	12	15	12.7	1.01	25.4	257000	1.68				C	C
31-24hr	C	356.9	14	15.4	12.6	1	26.5	262000	3.69				C	C
31-48hr	PL	366.3	14.5	15.8	12.2	0.97	24.1	298000	3.67				PL	PL
31-72hr	C	356.9	12.5	15.8	12	0.95	25.6	302000	2.28				C	C
32-2hr	PL	280.7	10	15.5	12.3	0.97	29.6	255000	0.52				PL	PL
32-5hr	C	267.3	18	15.7	11.9	0.94	28.1	264000	0.61				C	C
32-48hr	PL	311.7	20	14.6	11.7	0.92	25.8	266000	3.65				PL	PL
32-72hr	C	238.1	14	15.7	12.7	0.96	25.9	260000	3.11				C	C
32-96hr	C	306.1	13	15.1	11.8	0.93	26.5	276000	2.31				C	C
33-2hr	PL	416	19	15.4	12.1	0.96	30.1	190000	0.57				PL	PS	PL
33-5hr	PS	380.2	23	15.2	12.4	0.98	29.6	196000	0.91				PL	PS	PS
33-24hr	C	310.3	12.5	16.3	12.8	1.02	30.4	181000	1.4				C	C
33-48hr	PL	494.1	18	14.8	12.6	1	29.4	188000	2.54				PL	PL
33-72hr	C	468.3	18	15	12.4	0.98	29.2	178000	2.49				C	C
34-2hr	PL	356.9	13.5	14.6	13.4	1.07	27	189000	0.41				PL	PL
34-5hr	PL	329.7	13	14	13.3	1.06	26.8	190000	1.18				PL	PL
34-24hr	PL	111.8	12	16.9	12.8	1.02	24.7	203000	2.45				PL	PL
34-48hr	PS	90.6	15.5	17.3	13.5	1.08	25	184000	1.64				PS	PS
34-48hr+6	C	116.3	15	17.2	13.1	1.04	24.9	182000	1.1				C	C
34-48hr+18	PL	125.6	16	16.9	13.6	1.08	25.2	190000	0.91				PL	PL
34-48hr+24	PL	154.1	15	16.6	12.9	1.03	26	183000	0.86				PL	PS	PL
35-24hr	PS	113.6	13	16.8	12.3	0.97	29	252000	1.83				PL	PS	PS
35-48hr	PL	117.9	16.5	16.8	12	0.95	27.1	272000	2.04				PL	PL
35-54hr	PL	121.2	15	17.3	12.2	0.97	28.4	252000	1.83				PL	PL
35-72hr	PL	134.4	14	17.5	12.1	0.96	28.5	248000	1.21				PL	PL
36-2hr	PL	322.8	12	15.8	12.1	0.96	23.1	489000	1.12				PL	PL
36-5hr	PL	293.2	9		12.5	0.99	23.3	452000	1.47				PL	PL
36-24hr	PL	316.2	15		12.4	0.98	23.5	481000	3.22				PL	PL
36-48hr	PL	360.9	18	15.4	12.9	1.03	23.7	475000	3.9				PL	PL
36-72hr	PL	383	16	15.3	12.5	0.99	24.6	484000	4.01				PL	PL
38-2hr	PL	376.9	14	15.8	12.4	0.98	25.3	358000	0.82				PL	PL
38-5hr	PL	339.1	13	15.4	12.5	0.99	25.1	325000	6.13				PL	PL
38-24hr	PL	195.1	13	16.6	12.7	1.01	23	273000	13.85				PL	PL
38-48hr	PL	112.5	14	17.4	12.6	1	23.2	239000	3.96				PL	PL
38-72hr	PS	77	17	20.3	12.8	1.02	22.8	208000	3.78				PS	PS
38-72hr+6	PL	81.9	10	19.1	12.9	1.03	22.7	207000	2				PL	PL
38-72hr+12	PL	115.5	14	17.8	12.6	1	23.4	204000	1.72				PL	PL
38-72hr+18	PL	119.5	8.5	16.8	11.4	0.9	18.9	174000	1.63				PL	PL
38-72hr+24	PL	146.6	9.5	17.9	11.9	0.94	24.1	214000	1.78				PL	PS	PL
38-72hr+36	C	186.5	7	16.6	12.2	0.97	23.9	234000	1.8				PL	C	C
39-2hr	PL	167.8	9	17	11.5	0.91	22.7	308000	0.3				PL	PL
39-5hr	C	172.2	16.5	16.6	11.5	0.91	23	325000	0.87				PL	C	C
40-2hr	PL	282.6	10.5	15.4	12.3	0.97	27.7	225000	0.51				PL	PS	PL
40-24hr	U	48.7	30					220000					U	U
40-24hr+6	PL	85.7	13.5					208000					PL	PL
40-24hr+12	PL	109.6	16					205000					PL	PL
40-24hr+18	PL	120.3	11					197000					PL	PL
40-24hr+30	PL	134.4	15					218000					PL	PL
C	56	C=clotted
PL	112	PL คือ clot large > 50%
PS	15	PS คือ clot small < 50%
U	5	U = unclotted
	188
fibrinogen<100	14
fibrinogen>=100	176
plt<100k	8
plt>=100k	182
VCT>20	11
VCT>=30	3
VCT<=20	189

## Sheet: Sheet2
20WBCT final	fibrinogen		20WBCT final	fibrinogen		20WBCT final	fibrinogen		20WBCT final	fibrinogen				C	PL	PS	U
C	82.9		PL	81.9		PS	77		U	0			<=50	0	0	0	3
C	93.7		PL	83.3		PS	90.6		U	41			51-70	0	0	0	0
C	96.3		PL	85.7		PS	113.6		U	48.7			71-80	0	0	1	0
C	116.3		PL	93.9		PS	167.8		U	82.9			81-90	1	3	0	1
C	130.2		PL	99.7		PS	200		U	310.3			91-100	2	2	1	0
C	135.8		PL	106.5		PS	216.2						101-170	9	32	2	0
C	137.8		PL	107.8		PS	225.6						>170	44	75	11	1
C	138.8		PL	109.6		PS	226.1
C	145.3		PL	111.8		PS	235.3						SUM	56	112	15	5
C	158.7		PL	112.5		PS	243.3
C	162.8		PL	112.9		PS	290.4
C	166.6		PL	115.5		PS	322.1
C	172.2		PL	117.9		PS	367.9
C	183		PL	118.6		PS	371.7
C	186.5		PL	119.5		PS	380.2
C	198		PL	120.3
C	203.1		PL	121.2
C	203.6		PL	125.6
C	205.7		PL	126.2
C	212.4		PL	126.5
C	215.6		PL	126.5
C	216.2		PL	128.8
C	220		PL	133
C	232.7		PL	134.4
C	236.8		PL	134.4
C	238.1		PL	146.6
C	243.3		PL	152.8
C	255		PL	153.3
C	263.2		PL	154.1
C	267.3		PL	155.8
C	267.4		PL	164.6
C	267.5		PL	166
C	272		PL	167.1
C	272		PL	167.8
C	277.5		PL	167.8
C	281.8		PL	167.9
C	282.3		PL	168.1
C	306.1		PL	176.8
C	309.6		PL	184.5
C	310.3		PL	189.2
C	310.3		PL	191.8
C	311.7		PL	191.8
C	315.7		PL	194.6
C	323.5		PL	195.1
C	329.5		PL	201.5
C	331.7		PL	203.1
C	337.2		PL	203.4
C	340.9		PL	205.2
C	342.8		PL	207.4
C	349.7		PL	208.4
C	350.7		PL	208.4
C	356.9		PL	210
C	356.9		PL	216.9
C	358.5		PL	220.3
C	366.3		PL	222.4
C	468.3		PL	223
			PL	224
			PL	226.6
			PL	232.4
			PL	232.7
			PL	247
			PL	250.3
			PL	258.6
			PL	258.6
			PL	258.9
			PL	261.1
			PL	262
			PL	267.5
			PL	268.2
			PL	272
			PL	272.9
			PL	280.7
			PL	282.6
			PL	290.4
			PL	290.4
			PL	293.2
			PL	296.4
			PL	298.7
			PL	303.1
			PL	306.1
			PL	306.1
			PL	309.6
			PL	310.3
			PL	311.7
			PL	311.7
			PL	311.7
			PL	311.7
			PL	316.2
			PL	322.8
			PL	322.8
			PL	324.7
			PL	329.5
			PL	329.7
			PL	331.7
			PL	332.7
			PL	336.1
			PL	337.2
			PL	338.9
			PL	338.9
			PL	339.1
			PL	340.9
			PL	340.9
			PL	345.3
			PL	349.5
			PL	356.9
			PL	358.3
			PL	360.9
			PL	366.3
			PL	376.9
			PL	383
			PL	416
			PL	494.1
